# Supplementary material for: Favorable Humoral Response to Third Dose of BNT162b2 in Patients Undergoing Hemodialysis
Source: J Clin Med. 2022 Apr 8;11(8):2090. doi: 10.3390/jcm11082090 (PMC9024432; doi:10.3390/jcm11082090)
Supplement: Supplementary file 1 [file jcm-11-02090-s001.zip]

Archive with 1 entries (1 files):
- jcm-1652889-SI.pdf
